# Supplementary material for: Exploring the relationship between motor visual proficiency and performance metrics in elite skeet shooters: An in-depth analysis
Source: PLoS One. 2025 Jun 2;20(6):e0325351. doi: 10.1371/journal.pone.0325351 (PMC12129156; doi:10.1371/journal.pone.0325351)
Supplement: S4 File — (XLSX) [file pone.0325351.s004.xlsx]

## Sheet: 数据集
VC_R（5分法）越接近5.0越好+	VC_L（5分法）越接近5.0越好+	VC_B（5分法）越接近5.0越好+	CS_6/logCS+	CS_18/logCS+	DP_P/arcsec-	DP_L/arcsec-	DP_R/arcsec-	NFQ_SCORE+	NFQ_N_RT/ms-	NFQ_F_RT/ms-	TC /ms-	PS/个+	MOT_P_S+	MOT_C_S+	MOT_OBJ/个+	MOT_SPEED/（度/s）+	EHC_T/ms -	EHC_RT/ms-	EHC_C_RT/ms-	EHC_P_RT/ms-	GNG__SCORE+	GNG_G_HIT/个+	GNG_R_HIT/个-	RT_A/ms-	RT__D/ms-	RT_ND/ms-	FD_HS/s+	FD_LS/s+	FD_HD/s+	FD_LD/s+	FC_HS/次-	FC_LS/次-	FC_HD/次-	FC_LD/次-	ASA_HS/px-	ASA_LS/px-	ASA_HD/px-	ASA_LD/px-	PD_HS/mm-	PD_LS/mm-	PD_HD/mm-	PD_LD/mm-	BC_HS/次-	BC_LS/次-	BC_HD/次-	BC_LD/次-	RT_HS/ms-	RT_LS/ms-	RT_HD/ms-
4.59161	5.02	5.02	2.02	2.11	103.518	110.64	105.22	24	876.35	1209.21	233	86	0.73	1424.64	5	519	47219.6	569.72	436.245	583.673	7	7	0	311	315	313	1.40777	1.4	1.4128	1.32	3.78864	1.52	1.91	6.03081	240.15	218.52	244.014	167.995	2.97	2.36	2.72802	2.57034	0.59	1	1.61	1.26	4652.62	4528.63	4826.73
4.74925	4.83	4.94	2.03	2.04	100.401	111.98	103.62	24	874.7	1214.69	228	63	0.84	693.32	5	518	41339.3	563.9	531.571	680.272	8	8	0	308	289	275	1.35644	1.36	1.36	1.20152	3.17249	1.27	1.47	6.5264	238.12	212.274	168.412	188.836	3.14	1.95	3.29404	3.38842	1.08	0.8	0.6	1.02547	4810.93	4662.2	4493.19
4.84228	4.88	4.99	2	2.03	109.04	144.27	135.73	25	822.94	1208.38	227	74	0.79	1699.92	5	410	44932.3	564.334	508.85	670.226	8	8	0	311	287	348	1.24247	1.12	1.25205	1.30267	3.96285	1.23	1.63	7.32596	202.31	214.592	121.524	235.785	2.45	3.77	2.45124	3.86184	0.59	0.94	1.35	1.19364	4588.26	4584.07	4690.04
4.82527	4.86	4.98	2.02	2.21	116.34	118.66	120.79	24	904.8	1223.39	238	63	0.82	1114.14	5	392	43308.1	601.088	571.694	625.739	7	7	0	309	330	309	1.00686	1.23	1.067	1.23712	4.03407	1.1	1.23	7.81564	162.08	265.41	257.404	197.937	3.33	3.33	2.89353	3.15152	1.51	0.95	1.14	2.38146	4926.44	4539.07	4785.27
4.78458	4.76	4.96	1.97	1.87	90.2	144.16	146.43	23	909.62	1208.65	232	49	0.77	1268.53	5	423	47620	579.684	542.653	605.196	8	9	0	314	290	326	1.25524	1.07	1.31	1.45313	3.79392	1.01	1.46	7.1404	249.61	192.322	222.185	220.116	3.2	3.31	3.34985	2.60137	1	1.31	2.11	0.72	4874.96	5004.91	4728.17
4.38318	5	4.97	2.03	2.04	109.468	120.12	136.94	23	863.07	1217.3	228	39	0.85	1347.06	4	494	48954.4	560.444	462.995	568.937	8	9	0	308	322	309	1.16105	1.23	1.3089	1.14574	2.97497	0.65	1.59	7.94314	171.68	239.169	219.036	197.295	2.27	3.08	2.45867	3.09613	1.56	0.46	1.64	1.5005	4637.47	4787.58	4388.97
4.8542	4.8	4.95	2.01	2.03	98.4736	126.33	132.01	25	885.07	1202.53	225	106	0.71	1973.44	5	522	48567.7	616.392	469.417	597.558	8	9	1	311	294	358	1.41547	1.29	1.35783	1.46972	1.8829	0.7	1.58	7.14339	182.85	224.664	222.372	182.35	2.97	3.66	2.08418	2.57197	1.15	0.75	1.32	1.28	4660.01	5167.02	4745.13
4.52981	5.06	4.95	2	2.05	105.424	130.92	125.35	25	856.81	1215.78	224	65	0.73	1530.66	5	555	41459.5	588.975	538.012	596.017	7	7	0	315	325	254	1.38115	1.47	1.21069	1.31013	3.01	0.77	1.56	7.49375	160.4	196.322	273.701	201.202	3.31	3.18	3.38896	2.46967	1.58	1.04	1.47	2.30955	4840.69	4610.31	4481.96
5.04138	4.79	4.96	1.95	1.86	115.244	139.83	156.99	25	908.73	1221.32	228	70	0.69	1089.98	5	561	54258.5	574.436	518.032	601.513	9	6	0	315	302	344	1.28772	1.03	1.25692	1.04253	2.69593	1.36	1.51	6.49364	253.91	184.713	223.756	219.62	3.66	2.93	3.39842	2.67094	1.28	1.48	1.08	1.33529	5004.57	4875.14	5073.02
5.34493	4.73	4.96	1.99	1.99	86.4606	134.32	121.28	26	876.42	1193.26	232	107	0.78	1374.01	6	595	43893.1	625.53	440.091	626.358	8	9	0	311	319	314	1.16766	1.29	1.65	1.43	3.20585	1.13	1.18	6.66226	199.18	196.009	227.152	162.024	3.05	2.38	1.6302	2.91963	0.89	1.24	1.26	0.447039	4743.46	4554.69	4858.75
4.62198	4.74	4.96	1.99	1.58	126.945	152.96	141.23	24	912.01	1219.27	234	72	0.68	1555.44	4	494	48654.2	604.178	598.745	677.671	8	6	1	313	322	334	1.21471	1.36	1.15652	1.17552	5.13184	0.47	0.88	7.74529	222.89	225.877	202.963	230.263	3.03	3.71	3.20642	3.73925	2.1	1.55	1.69	1.93739	4802.48	4633.36	5039.74
4.53466	4.91	4.99	1.98	2.02	116.113	144.44	131.44	24	855.32	1225.91	245	34	0.75	974.68	5	430	46023.7	601.514	626.072	556.566	8	7	1	309	326	344	1.32523	1.2	1.09945	1.04	3.65929	0.78	1.65	7.17744	263	206.504	263.827	195.325	2.76	3.51	3.33015	3.68689	1.55	1.37	1.78	1.35	4368.86	4697.9	4634.11
4.70556	4.9	5	2.01	2.01	125.663	115.69	108.92	24	842.21	1218.53	237	28	0.77	1423.38	4	289	48756.1	598.518	488.49	624.587	7	8	1	310	314	287	0.941896	1.54	1.26958	1.07601	3.76	0.9	2.16	8.22813	211.94	224.73	274.24	237.223	2.21	3.4	4.06001	2.82907	0.28	0.85	1.19	2.16289	4852.08	4510.84	4523.84
5.15202	4.8	5.03	2	2.17	105.285	119.66	129.02	25	870.39	1196.56	216	102	0.83	2257.74	5	660	42626.4	576.953	484.392	621.101	9	8	0	312	283	305	1.33484	1.34	1.44419	1.41	2.57	0.9	1.82	6.45601	190.7	241.786	223.326	216.629	2.4	2.83	2.99726	2.93649	0.97	1.45	0.95	0.96	4274.89	4607.55	4680.11
4.70502	4.83	4.96	2	2.29	125.506	132.04	106.2	23	865.91	1216.54	233	102	0.87	1520.44	5	383	42491.2	621.901	596.66	603.032	8	7	0	311	266	300	1.13992	1.36	1.15889	1.19286	3.29915	0.45	2.04	8.23801	219.86	249.16	220.153	251.845	2.89	3.02	2.70555	3.91749	0.69	0.74	1.02	1.29858	4357.97	4490.96	4470.86
5.14591	4.79	5	1.97	1.89	111.969	152.67	139.37	26	909.32	1212.72	212	107	0.8	1307.07	6	513	47135.8	588.667	450.637	574.302	9	9	0	311	304	338	1.39961	1.39	1.68369	1.29436	2.79368	1.4	0.19	7.32926	255.75	170.153	164.086	197.129	3.39	3.85	2.71583	1.90026	1.13	1.13	2.34	1.75755	5034.16	4776.32	4821.91
4.95649	4.8	4.98	1.97	1.98	101.63	121.39	153.73	25	904.48	1233.21	227	62	0.75	1905.88	5	559	44623.8	563.236	517.536	587.445	8	8	1	313	292	309	1.24157	1.1	1.34	1.32091	4.02508	1.41	1.49	7.91859	188.53	160.746	203.767	225.857	2.89	2.92	3.37353	3.09782	1.36	1.01	2.13	1.35634	4850.58	4701.84	4968.54
4.67658	4.83	4.94	2.02	1.95	102.975	152.15	161.68	24	913.56	1221.65	240	37	0.69	2436.96	4	456	47453.9	646.588	538.955	642.696	7	7	0	314	337	283	0.96963	1.24	1.40572	1.12394	5.00865	1.68	2.22	7.08057	300.79	238.924	227.762	255.678	2.68	3.86	4.20875	3.12181	1.73	1.14	1.93	2.27982	4712.9	5120.34	4961.06
4.62219	4.77	4.98	1.98	1.73	133.612	132.24	146.42	25	893.49	1214.13	229	75	0.71	1542.56	5	551	48300.1	586.96	505.567	653.069	8	6	0	315	325	301	1.15196	1.13	1.0655	1.21147	2.9982	1.33	1.81	6.97811	213.95	249.989	255.192	269.455	3.55	3.1	2.97591	2.68086	1.48	0.84	2.41	1.83817	4625.06	4540	4758.71
4.72215	4.83	5.04	2	2.11	81.8664	129.45	119.28	25	870.14	1196.49	224	56	0.82	2441.55	5	483	42713.1	567.46	482.561	537.868	9	8	0	312	301	297	1.2464	1.16	1.52302	1.50174	2.53	1.48	0.89	6.70793	209.88	151.97	214.024	210.33	2.22	2.42	3.44856	2.61389	1.14	0.14	1.02	0.43	4450.75	4440	4475.08
4.94196	4.8	4.97	2.02	2.05	83.1019	120.61	142.73	25	898.87	1208.25	221	116	0.78	1587.41	6	496	51140.4	550.115	547.733	588.87	7	8	0	310	319	318	1.53958	0.97	1.38101	1.25656	2.7581	1.1	0.96	6.34012	308.04	254.846	244.664	178.299	3.35	3.68	2.43856	3.05	0.99	0.85	1.48	1.91311	4613.06	4720.27	4632.12
5.1084	4.97	4.95	2.02	2.11	124.27	145.52	121.92	24	902.31	1244.85	239	60	0.75	2430.46	5	546	46650.4	566.898	511.029	671.173	7	8	0	311	294	308	1.11915	1.29	1.23358	1.11	4.83162	1.53	2.4	8.20942	199.41	237.791	193.733	246.541	3.01	3.24	3.4906	4.21531	0.57	1.17	1.61	2.08981	4526.37	4616.19	4551.61
4.35543	4.78	4.95	2	2.01	131.372	137.85	149.91	23	886.16	1226.86	242	39	0.81	1573.25	5	170	46647.6	606.24	508.403	618.189	6	7	0	313	317	370	0.922327	1.26	1.18416	1.06615	5.67036	1.65	1.6	8.63272	258.77	272.256	299.58	247.09	3.13	3.05	3.78354	3.66144	1.03	0.63	1.29	2.29015	4564.47	4585.54	4754.52
4.75045	5.02	5.03	2	1.98	100.588	125.22	98.69	26	891.74	1200.96	224	80	0.78	1096.44	5	348	44134	560.792	606.853	628.599	7	8	0	311	318	350	1.2563	1.28	1.46	1.34	2.1601	0.7	2.85	6.57822	134.23	205.924	184.343	195.203	2.52	3.31	3.13151	2.30989	1.56	0.77	1.29	2.11	4876.97	4728.28	4797.3
5.36883	4.92	5	2	1.94	99.5332	129.52	141.03	24	868.4	1209.84	241	76	0.81	2084.88	6	562	47111.5	589.404	525.004	576.849	8	9	0	309	293	276	1.15564	1.21	1.38195	1.28	3.74	1.09	1.88	7.69014	206.12	235.321	192.677	187.876	1.84	2.86	3.05096	2.23423	1.04	1.17	0.98	1.9116	4844.23	4409.87	4672.07
4.42573	4.9	4.9	2	2.07	119.24	133.64	128.55	24	879.97	1225.19	241	55	0.76	1888.29	5	500	49586.4	643.673	516.809	666.008	10	7	0	313	305	317	1.12916	1.2	1.22558	1.17813	4.1074	1.12	1.12	7.42384	194.26	219.044	263.337	208.048	2.6	3.66	2.69939	3.16116	0.97	1.69	1.55	1.2505	4784.13	4649.08	4854.21
5.24231	4.7	4.88	1.99	1.93	86.863	131.78	136.76	26	911.9	1223.39	226	83	0.73	1439.12	5	640	52455.7	620.524	472.389	652.188	9	10	0	315	321	397	1.39724	0.99	1.35876	1.31736	2.9227	1.11	1.94	7.39628	263.8	237.682	197.534	144.498	3.94	3.44	2.67075	2.4974	1.55	1.41	2.09	1.06	4791.91	5027.81	4899.18
4.79551	4.93	5	2.01	1.92	84.207	120	127.91	25	884.37	1210.48	231	78	0.73	1658.81	5	443	50342.2	594.032	514.644	619.672	7	9	0	310	316	282	1.19094	1.25	1.25966	1.29	2.43697	1.46	1.49	6.64199	241.7	230.309	203.56	221.929	3.15	2.34	1.93396	3.64009	1.67	1.38	1.83	1.58673	4477.93	4724.88	4627.98
5.102	4.87	4.94	2.02	2.17	103.18	125.16	102.18	25	845.47	1205.93	243	76	0.79	3167.28	5	550	46716.3	558.815	494.041	592.802	9	10	0	311	293	257	1.43884	1.28	1.48773	1.52	1.88506	1.38	0.79	6.38302	196.01	154.52	227.307	166.095	3	3.46	2.37581	2.07113	0.85	0.85	1.55	0.926113	4451.61	4464.6	4562.07
5.02964	4.79	4.96	2	1.88	108.42	123.64	121.51	25	919.64	1215.48	232	33	0.77	3401.94	5	480	48399.1	642.477	498.375	630.491	9	5	0	311	321	327	1.2287	1.11	1.2	1.25842	4.23711	1.88	0.69	7.93498	224.53	197.345	226.078	161.694	2.83	2.11	3.55076	3.06425	1.1	1.17	1.88	1.43272	4869.26	4614.6	5068.05
4.91567	4.86	5	2	2.06	98.4591	131.25	96	24	870.31	1203.41	223	67	0.77	1986.71	4	564	45195.1	577.864	603.006	616.37	8	10	0	311	297	264	1.20391	1.26	1.37638	1.47549	2.64709	0.87	1.2	7.22444	217.93	146.315	200.29	177.807	2.08	1.98	2.03972	2.79739	1	0.72	1.73	1.15297	4553.09	5050.37	4622.82
4.71228	4.86	4.97	2	2.08	87.0379	127.96	125.14	25	887.23	1217.13	238	89	0.82	1863.94	5	441	47078.5	579.026	625.717	621.245	8	6	0	310	320	295	1.33695	1.29	1.57606	1.29547	3.78254	1.01	1.72	6.8951	213.89	200.704	245.614	215.869	1.93	3.18	3.5562	3.29234	1.18	0.99	1.51	1.60364	4616.45	4205.6	4530.63
5.08802	4.83	4.89	2.01	1.94	81.8377	149.29	143.35	25	911.76	1214.33	232	90	0.65	1931.93	5	557	49189.3	590.169	582.61	612.865	8	10	0	314	285	335	1.11344	1.2	1.27026	1.23049	3.34807	0.99	1.49	7.89548	216.52	207.613	150.998	181.032	3.3	3.1	2.20447	2.44293	1.83	1.12	2.08	1.265	4520.12	4484.23	5002.51
4.86092	4.94	4.92	2.03	1.94	82.6371	122.28	120.53	25	872.63	1198.57	219	96	0.69	1927.98	5	626	48677.3	579.166	579.651	545.842	10	8	0	310	302	264	1.21304	1.23	1.08814	1.35494	3.00743	1.65	1.64	7.19015	198.86	200.826	263.684	229.607	2.96	2.7	2.79829	3.53595	1.22	1.38	2.08	1.35448	4831.39	4556.99	4821.27
4.83645	4.86	4.99	2	1.96	92.5534	132.27	118.64	24	885.7	1225.85	226	109	0.73	2145.17	5	585	43736.3	637.01	669.65	611.363	9	7	0	315	302	315	1.20299	1.28	1.23361	1.36	3.16961	1.6	2.09	7.56296	243.85	194.328	244.779	205.338	2.75	2.97	3.21128	3.5751	0.41	0.88	1.28	1.78156	4386.2	4549.58	4901.32
5.07669	4.95	4.99	2.02	2.11	117.834	134.09	107.79	24	860.45	1222.01	236	84	0.72	2565.51	5	397	46381.8	594.35	479.872	674.246	7	8	0	311	307	314	1.11649	1.18	1.21799	1.15878	3.56303	1.41	1.35	6.72808	193.81	208.753	225.09	195.284	2.79	1.94	2.91088	3.29941	0.95	0.81	2	0.661722	4589.68	4482.9	4742.23
5.0353	5.03	4.99	2.02	2.1	90.3944	118.73	125.28	23	879	1221.78	214	67	0.75	1370.91	5	567	44813.1	585.703	511.405	513.084	9	8	0	306	289	280	1.2752	1.37	1.3	1.20296	3.28167	1.04	1.12	8.13701	197.65	230.899	213.109	238.444	2.44	2.94	4.40975	2.83026	1.02	0.95	1.05	1.06	4308.27	4793.58	4602.18
4.78562	4.83	4.98	1.97	2.11	106.091	129.26	114.29	25	926.71	1203.97	218	89	0.79	1705.49	5	607	49000.3	565.114	542.98	648.397	9	6	0	314	280	316	1.40317	1.2	1.33166	1.55023	3.05246	1.02	1.61	7.1152	265.39	167.65	189.215	223.036	3.38	3.08	2.25212	2.70599	1.04	1.68	1.24	0.400474	4416.91	5011.96	4881.31
5.30797	4.89	4.93	1.98	1.71	94.139	132.06	132.23	25	888.29	1209.48	229	75	0.77	336.26	6	668	47949.4	553.136	469.063	618.168	8	10	0	308	287	324	1.4159	1.39	1.39545	1.52	3.39154	1.15	0.94	6.56076	240.27	178.987	155.592	218.263	3.32	2.77	2.77212	2.55179	0.91	1.09	1.31	0.67	4526.77	4610.87	4660.77
4.84252	4.98	4.96	2	1.91	103.189	150.3	131.66	24	894.28	1226.24	241	68	0.79	1117.75	5	420	46920.8	608.253	489.994	683.326	8	8	0	310	305	268	1.42178	1.15	1.29285	1.42772	3.92573	1.27	1.4	7.7376	253.9	198.364	210.159	226.046	3.56	2.73	2.23681	2.9345	1.48	0.82	1.49	1.83695	4569.68	4666.78	4866.25
5.0472	4.97	4.94	1.97	1.97	93.4122	138.19	95.36	26	876.75	1206.25	227	70	0.77	1733.16	6	640	47795.5	623.197	472.913	652.415	9	9	0	313	287	312	1.34673	1.24	1.56631	1.29166	2.48172	1.71	1.85	6.83232	202.98	188.856	230.701	246.834	2.12	3.79	3.10399	2.15674	1.08	0.7	1.68	1.35527	4627.21	4467.5	4700.49
4.55216	4.93	5.01	2.02	2.21	105.229	112.54	109.41	24	876.35	1218.77	244	39	0.81	2027.78	5	381	44828.3	617.412	591.262	637.28	8	7	2	311	326	232	1.22553	1.48	1.27934	1.30373	3.64383	1.35	1.99	7.59216	213.79	232.648	283.687	248.156	2.27	2.64	4.26004	4.08596	0.98	0.59	1.14	2.00787	4148.62	4446.98	4533.65
4.82108	4.8	5	2.02	1.89	112.968	141.22	94.44	26	847.78	1222.09	224	49	0.75	1844	5	448	43766.3	631.312	511.641	644.866	7	7	1	311	310	332	1.0601	1.26	1.06608	1.34923	3.31568	1.6	1.55	7.40376	166.98	232.396	180.864	235.689	2.79	1.82	2.83952	3.35	0.89	0.73	2.33	1.3	4663.6	4496.87	4354.25
4.50384	4.83	4.92	2	1.98	108.067	146.36	147.95	23	872.75	1236.6	241	39	0.72	2413.9	5	364	51374.1	629.944	584.288	752.5	8	7	0	311	319	336	1.06	1.2	1.06868	1.05593	4.26926	1.55	1.86	8.29003	170.64	243.408	238.898	236.503	2.88	4	3.41361	3.6515	1.19	1.2	1.62	2.22072	5055.41	4797.21	4883.53
4.60155	4.84	4.99	1.97	1.99	113.479	143.06	146.13	23	887.15	1200.24	220	63	0.69	1242.16	5	547	45763.1	571.501	529.69	640.081	8	9	0	314	290	274	1.34358	1.11	1.21481	1.24822	3.068	0.67	1.46	6.74861	226.58	201.421	215.786	216.905	3.08	1.69	2.35393	2.7487	1.25	0.95	1.96	1.5535	5041.89	4780.02	5002.34
4.81391	4.97	5	2	1.96	124.079	128.36	120.51	24	881.18	1225.61	230	42	0.83	726.23	5	390	48843.8	559.349	550.525	696.976	9	9	0	312	311	310	1.22311	1.4	1.2325	1.23102	3.4453	0.96	2.01	7.03553	167.63	249.364	202.048	237.772	2.54	3.43	1.96646	2.95678	0.99	0.87	1.01	0.586734	4730.59	4711.88	4739.95
4.81609	5	5.01	1.99	2.02	85.7937	128.19	113.31	25	815.97	1203.79	224	107	0.75	2389.03	5	456	43933	612.746	557.973	574.223	9	7	1	310	295	244	1.37492	1.45	1.28179	1.25347	2.0989	1.06	1.61	7.43034	170.24	228.107	207.803	237.829	2.69	1.98	3.05491	2.87257	0.94	1.05	0.36	0.779212	4694.18	4733.25	4316.26
5.17564	4.85	4.9	1.96	1.96	124.69	134.36	129.44	25	890.37	1205.56	235	48	0.71	1538.7	5	520	43138.7	605.255	528.355	655.844	8	9	0	313	323	300	1.15513	1.31	1.11046	1.2	3.39378	1.48	1.65	6.17016	209.25	213.89	234.846	227.172	2.97	3.65	3.23931	3.29114	0.52	1.36	1.9	1.6811	4579.77	4563.67	4350.39
5.16449	4.92	5.06	2.01	1.82	125.25	122.79	128.13	24	865.92	1214.37	236	84	0.78	2526.22	4	442	47803.9	585.256	595.923	699.523	8	8	0	309	319	275	0.982219	1.19	1.14866	1.07584	3.82901	0.8	1.58	6.65005	138.62	273.644	211.621	289.389	1.9	2.94	2.78625	3.61434	0.53	1.34	1.36	1.36698	4677.91	4919.95	4362.1
4.68476	4.86	4.97	2.04	2	121.509	114.29	113.19	24	839.59	1231.07	245	53	0.82	1486.34	5	387	47413.5	577.717	523.44	658.447	7	8	0	311	300	243	1.23456	1.32	1.13996	1.31269	4.18004	0.4	2.08	8.02085	157.26	214.159	221.877	247.01	2.05	2.29	4.14938	3.49452	0.83	0.3	1.41	1.87224	4166.8	4485.13	4716.3
4.92318	5	4.99	2.02	2.08	82.0491	133.49	125.08	24	856.27	1211.43	221	101	0.79	2550.51	5	377	47936.7	604.003	565.534	637.885	9	7	0	308	309	333	1.45186	1.43	1.5429	1.16637	2.81613	1.33	1.3	7.48271	218.89	229.3	222.548	257.361	4.01	2.57	2.3114	3.44	0.92	1	0.68	1.0005	4669.77	4420.91	4617.84
4.41196	4.9	5.02	2	2.08	91.157	130.96	150.56	25	859.13	1222.23	219	90	0.75	1473.75	5	534	45139.1	586.621	475.899	627.38	9	7	0	309	324	349	1.24548	1.28	1.13548	1.36598	3.93766	1.76	1.12	7.13303	201.88	210.08	208.5	212.126	3.13	2.85	2.46201	2.16208	0.83	1.24	1.15	1.45	4639.6	4710.24	4914.42
4.7516	4.74	5	1.98	2	103.886	125.64	135.78	23	848.38	1219.34	239	55	0.78	2656.78	5	570	46235	628.468	595.298	636.387	9	8	0	310	286	255	1.09518	1.37	1.15081	1.29409	4.55621	1.19	1.73	8.3009	174.64	248.956	290.198	209.673	2.7	3.67	2.88546	3.38453	1.42	1.11	1.54	2.01377	4451.91	4830.78	4732.91
5.18094	4.89	5.03	2	1.86	90.4399	127.38	119.56	27	888.39	1227.56	224	77	0.8	858.36	5	543	43522.8	587.96	447.821	669.919	9	8	0	313	271	281	1.00951	1.03	1.33075	1.40628	3.24411	1.46	1.18	6.76701	152	156.777	202.216	236.777	3.39	2.11	2.75642	2.48701	1.31	0.75	1.17	1.52789	4394.78	4700.02	4692.88
4.76763	4.68	4.93	2	2.01	100.031	138.7	130.68	25	897.05	1205.1	233	91	0.71	2335.7	5	529	50490.2	581.799	491.187	585.978	9	8	0	311	285	336	1.37511	1.05	1.35882	1.28478	3.77009	1.37	1.52	7.782	280.06	178.359	220.474	233.715	4.03	3.23	2.62888	2.67262	1.52	1.48	1.41	1.96409	4927.21	4956.86	4697.11
5.01625	4.79	4.99	2.02	1.77	101.483	139.98	141.72	26	920.61	1214.83	229	63	0.78	1831.07	5	582	49716.9	642.09	593.229	646.077	7	8	0	309	302	346	1.28081	1.2	1.23929	1.36071	4.04374	1.16	1.21	8.88395	227.23	249.792	199.597	287.305	2.96	3.39	3.65053	3.24668	1.69	1.74	2.65	2.19679	4737.07	4782.98	4787.13
4.90851	4.73	4.9	1.99	1.82	108.495	137.1	151.43	25	862.23	1205.26	238	53	0.74	1809.64	5	593	46335.8	643.587	582.442	695.97	9	9	0	314	303	385	1.14347	1.23	0.90295	1.26062	4.76994	1.43	1.33	7.65571	243.6	224.562	258.63	251.294	3.74	2.8	3.54565	3.34008	1.65	1.41	1.68	1.48278	4611.57	4656.44	4717.28
4.72695	4.86	4.98	2.02	1.99	116.866	111.36	133.2	23	878.56	1215.58	240	63	0.78	1394.59	5	302	47190.2	598.11	526.74	657.276	8	7	0	314	300	318	1.10054	1.17	1.17984	1.19403	4.5305	1.28	2.23	7.33342	212.14	239.476	337.093	185.933	3.08	2.78	3.28658	3.55305	0.84	1.58	0.84	1.91713	4874.88	4721.6	4816.58
5.05404	4.79	4.95	2.01	1.87	110.803	133.38	133.89	25	873.1	1204.72	229	66	0.8	677.82	5	444	48159.3	579.258	466.582	585.598	8	8	0	313	294	300	1.37636	1.17	1.19255	1.33	3.60574	1.08	1.95	6.77498	253.54	170.369	194.401	197.466	2.73	3.61	3.08143	3.03697	1.4	2.06	1.48	2.24843	4380.31	4625.66	4678.4
5.16091	4.89	4.94	2	2.07	103.704	124.01	149.69	26	865.33	1229.75	235	97	0.75	2064.16	5	412	47804.7	613.541	587.689	606.391	7	9	0	315	322	383	1.28668	1.15	1.2234	1.26837	3.83483	0.79	0.89	8.09449	203.51	165.008	198.22	239.172	2.87	2.48	3.42192	3.51184	1.66	1.09	1.85	1.86536	5003.56	4720.04	4702.89
4.65951	4.9	4.99	2.02	1.96	88.3682	129.5	129.72	24	875.08	1215.81	236	52	0.79	1761.5	5	532	45248	603.139	554.587	618.917	8	6	0	310	313	333	1.11617	1.4	1.30822	1.25707	3.09626	1.09	1.46	6.67098	185.51	251.653	247.927	222.998	3.25	3.43	3.06183	3.38133	1.08	1.21	1.37	2.00547	4563.45	4301.79	4673.83
5.3797	4.93	4.91	2.02	1.99	107.325	123.48	133.56	24	865.54	1219.03	237	29	0.78	2249.05	5	454	49041.1	606.793	468.85	604.518	10	7	0	312	320	345	1.1958	1.28	1.41427	1.27571	1.86371	1.45	1.07	8.02618	205.6	196.44	267.793	190.655	2.51	1.93	3.23231	3.05892	0.8	1.13	1.17	1.37914	4857.69	4728.31	4554.65
5.10984	4.84	4.94	1.97	2.04	110.235	141.06	102.61	24	892.48	1210.65	224	81	0.77	1600.92	5	521	45143.5	586.254	475.653	553.205	8	9	1	311	301	295	1.31138	1.46	1.34	1.43304	3.05278	0.65	0.98	6.47543	209.78	194.461	229.172	207.525	2.85	3.27	2.73889	2.11472	1.05	1.26	1.64	1.46246	4788.04	4455.84	4570.86
4.53373	4.82	4.98	2.02	2	135.588	121.98	115.97	24	889.3	1219.56	237	73	0.77	2607.18	5	588	48906.2	614.361	540.718	633.789	9	7	0	308	314	312	1.22278	1.23	1.06946	1.09435	3.80542	1.06	2.12	6.9306	226.97	254.62	198.081	258.513	2.91	3.08	2.20878	3.16825	0.86	1.5	1.26	2.06289	4686.27	4512.04	4649.28
4.60936	4.88	4.93	2.01	2.17	133.411	146.84	115.26	25	857.02	1209.79	247	57	0.74	2186.29	5	415	46988.6	568.816	484.998	605.235	8	9	1	311	296	368	1.05164	1.42	1.37854	1.37457	4.25315	1.05	1.34	7.50872	250.96	235.19	193.524	228.539	3.18	2.42	2.16693	3.16804	1.33	1.35	1.89	1.10234	4549.77	4741.44	4838.4
4.83695	5.02	4.96	2.01	1.98	114.604	130.36	121.95	25	833.72	1216.49	227	101	0.79	1506.75	5	517	41836.6	612.094	583.941	558.278	10	7	0	311	302	267	1.12611	1.2	1.3446	1.26	3.70482	1.31	1.17	6.99376	183.37	170.164	251.605	182.175	2.78	2.86	2.9767	2.87754	1.27	0.81	1.41	0.959298	4801.73	4562.79	4641.42
4.91344	4.88	4.91	2.01	2.06	99.7383	125.75	128.66	24	868.65	1217.27	231	63	0.82	2303.21	5	463	44431.5	651.411	523.065	700.85	8	7	0	309	328	290	1.02517	1.26	1.08479	1.08334	3.6491	1.12	1.42	7.58823	158.83	243.787	162.181	224.724	2.99	3.03	3.18034	3.68	0.8	0.86	1.68	1.88919	4836.02	4387.4	4625.64
4.8804	4.89	4.93	1.99	2.05	110.029	145.12	129.71	24	886.97	1224.65	239	87	0.78	1645.26	5	413	48511.3	624.383	505.052	633.462	9	6	0	314	317	304	1.10695	1.15	1.32074	1.3327	3.95853	0.95	1.84	7.24852	247.76	208.625	183.249	191.793	3.3	4.22	3.0742	2.91152	0.87	1.04	2.32	2.32214	4680.99	4843.19	4744.11
5.1541	4.83	4.99	2.03	1.84	102.985	143.49	89.71	24	875.78	1213.84	223	70	0.84	2155.49	5	499	41754.8	599.721	559.997	605.413	9	7	0	311	308	322	1.3135	1.19	1.57083	1.31	2.94951	1.02	1.88	8.36457	202.36	190.989	205.718	234.593	2.76	2.37	2.40789	2.24992	1.14	1.09	1.99	1.12	5002.25	4314.01	4700.34
4.85626	4.76	4.92	2.02	1.95	90.4884	133.43	142.9	25	876.12	1217.76	237	79	0.79	1531.51	5	416	50643.7	614.61	534.646	627.246	10	9	0	313	315	308	1.18565	1.18	1.1458	1.19546	3.26663	1.67	1.48	7.23949	189	191.882	196.202	255.85	4.21	3.33	3.74063	2.42451	1.08	1.1	1.22	1.16	4952.13	4965.75	4786.21
4.72104	4.83	4.94	2	1.9	119.815	141.08	124	24	884.47	1231.04	243	40	0.71	2435.78	5	397	52084.5	638.685	575.196	666.188	8	7	0	314	304	264	1.05358	1.18	1.07788	1.09084	2.90885	1.37	2.47	8.09535	225.23	214.104	255.096	241.056	2.64	3.55	3.64062	3.43008	1.67	1.14	2.48	2.08687	4751.82	4738.75	4849.04
5.22156	4.89	4.94	1.99	1.95	120.413	130.63	123.81	23	883.26	1215.23	233	77	0.76	1212.82	5	489	47707.8	656.997	530.707	652.61	9	7	1	308	292	303	1.07225	1.27	1.06001	1.39431	3.14256	1.53	1.44	7.40937	168.57	174.085	279.003	219.032	1.77	2.59	2.7704	3.4211	1.17	1.43	1.54	1.61207	4726.4	4472.02	4594.73
4.32915	4.79	4.93	1.98	1.97	101.651	135.78	155.03	25	922.75	1230.49	243	21	0.77	1177.53	6	488	50701.1	642.358	498.816	683.041	8	6	1	312	303	347	1.27403	1.33	1.26975	1.23509	4.25612	0.8	2.11	7.70656	269.51	167.163	273.144	256.277	4.18	4.16	3.46222	3.17933	1.25	1.66	2.52	1.45611	4518.07	4749.59	5034.76
4.70333	4.85	4.95	1.97	2.07	79.4648	117.81	123.72	25	854.58	1223.98	227	63	0.78	1382.46	5	391	50373	616.615	500.325	652.487	10	8	0	311	309	267	1.25495	1.25	1.18583	1.38401	3.4859	1.47	1.27	7.51397	223.88	154.968	227.235	231.366	3.16	1.82	3.02712	2.79551	1.57	1.14	1.13	1.84447	4647.93	4738.16	4849.18
4.80049	4.92	4.96	1.99	1.97	64.4311	133.6	120.04	25	899.2	1216.51	236	46	0.72	2017.4	5	456	50041	609.205	495.415	615.721	9	10	0	311	308	304	1.32612	1.24	1.31735	1.38475	2.40952	1.27	0.26	8.03692	202.45	257.6	202.248	195.207	3.89	2.92	2.92096	3.36772	1.4	1.4	1.47	0.970436	4793	4565.97	4830.04
4.90678	4.76	4.97	2.01	1.87	103.733	119.65	114.2	24	867.53	1212.18	229	60	0.77	1699.06	6	517	48047.6	574.685	475.546	624.775	9	7	0	309	305	307	1.30785	1.31	1.2266	1.44452	4.30925	1.05	1.52	6.48035	187.78	226.025	163.488	202.456	2.87	2.62	2.30392	2.88	0.86	0.82	1.25	0.999824	4734.1	4497.61	4775.5
4.67908	4.87	5.01	2.02	2.03	107.415	139.24	115.05	24	855.29	1218.09	232	59	0.76	2011.93	5	532	45408.8	597.492	519.601	601.81	7	7	0	311	299	325	1.34942	1.21	1.01354	1.21639	3.44882	1.06	1.9	7.43492	251.5	227.11	261.515	173.788	2.74	3.95	3.48604	3.84663	0.71	1.13	1.53	2.80809	4800.8	4543.78	4799.96
4.85717	4.89	4.95	1.97	2.13	108.051	135.01	122.69	23	877.83	1219.01	248	43	0.75	2182.86	5	336	47546.1	610.988	599.901	662.092	8	6	1	310	298	299	0.967448	1.15	0.960858	1.09782	4.09494	0.97	1.48	7.76202	154.55	236.177	145.888	269.334	3.07	2.87	3.15	3.51859	0.96	0.67	1.6	2.32508	4551.61	4154.17	4772.77
4.76011	4.9	4.87	1.99	2.01	120.695	152.64	114.36	25	868.47	1211.14	213	98	0.78	1889.43	6	686	47170.9	589.301	472.556	601.972	9	8	0	309	298	259	1.23975	1.24	1.28115	1.4059	2.06704	1.05	0.26	7.18944	214.77	121.131	244.16	177.956	2.38	3.3	2.10332	2.55382	0.83	1.29	1.5	0.86	4742.64	4598.6	4596.64
4.68745	4.85	4.9	2.01	2.18	114.161	124.59	131.38	24	874.04	1216.84	226	68	0.74	2343.53	5	578	50950.3	587.862	491.444	614.468	10	8	0	310	305	315	1.16801	1.21	1.16965	1.59123	4.1423	0.88	1.87	8.09203	238.73	211.48	273.659	240.963	2.92	4.19	3.52357	4.05265	1.33	1.1	0.91	1.60791	4815.71	4654.67	4620.4
4.58739	4.81	4.89	2	1.84	81.1714	135.08	150.05	25	893.77	1192.67	215	89	0.74	1631.07	5	511	48556.4	580.835	506.635	586.062	9	8	0	315	295	327	1.42045	1.32	1.28378	1.51762	3.28726	0.83	1.25	6.79236	185.7	180.578	196.075	194.948	3.34	2.67	3.51999	3.13622	1.55	1.91	2.21	0.426061	4662.97	4765.84	4939.79
4.76488	4.84	4.92	2	1.92	119.938	147.25	102.19	23	897.64	1220.69	233	80	0.68	2069.47	5	348	44146.3	587.707	555.27	625.193	9	8	0	308	320	301	0.996537	1.27	1.30606	1.14967	4.49606	1.55	2.96	7.4401	266.66	225.432	239.666	264.458	2.56	3.01	3.31101	3.28132	1.15	1.59	1.43	1.90349	4927.94	4734.51	4555.57
5.26124	4.9	5.02	2.02	2.1	91.08	107.83	101.21	26	893.81	1203.08	220	50	0.83	1818.69	6	630	44819.5	612.385	500.957	593.675	8	9	0	308	294	264	1.28	1.44	1.25357	1.47587	3.19383	0.56	1.63	7.26516	188.38	187.143	138.3	139.765	1.77	1.82	2.60477	3.38758	0.83	0.7	0.68	1.14094	4420.25	4353.67	4661.31
4.93741	4.82	4.98	1.99	1.99	109.909	125.61	139.11	25	891.62	1202.83	224	85	0.77	2602.29	5	533	47302.9	629.341	509.636	568.602	7	8	0	312	280	299	0.907894	1.18	1.35321	1.0241	5.04521	1.23	1.17	7.914	231.83	272.364	208.927	196.332	2.76	2.53	3.09446	2.47714	0.63	0.41	1.51	1.31328	5097.79	4721.54	4354.09
4.80494	4.83	4.92	2.01	1.75	100.843	131.05	91.83	27	885.46	1220.97	220	90	0.74	1836.46	5	444	46902.2	623.544	536.194	590.643	10	9	0	311	290	337	1.26592	1.2	1.42249	1.23341	4.38459	1.49	1.35	6.30952	194.47	207.014	307.63	223.907	2.88	2.1	2.64942	2.55648	1.38	1.01	1.68	1.79946	4516.32	4629.9	4785.69
4.72247	4.82	4.94	1.98	2.06	113.382	139.85	122.37	24	874.93	1212.97	237	66	0.78	1599.7	6	507	44757.4	604.093	548.664	579.499	8	8	0	312	261	352	1.25789	1.2	1.40376	1.57697	2.39	1.55	1.16	6.24692	242.11	194.86	194.864	163.095	2.73	2.6	3.03454	2.23	1.14	0.99	1.27	1.79	4687.58	4620.98	4729.8
5.20738	4.79	4.97	2.01	1.92	94.4584	118.23	138.7	25	845.96	1200.74	221	82	0.74	2202.44	5	415	44765	550.522	549.37	611.515	9	9	0	311	297	268	1.48	1.1	1.60297	1.45423	2.76391	0.89	1.44	7.12247	208.16	151.059	197.257	175.239	2.75	2.22	2.70966	1.12758	0.75	0.81	1.7	1.26635	4348.25	4476.29	4525.49
4.53294	4.82	4.99	1.99	2.07	143.612	118.39	123.81	25	887.31	1214.66	230	70	0.77	2314.11	4	440	49389.6	602.6	552.237	647.159	8	6	1	312	339	289	0.970864	1.34	0.874128	1.0346	4.29026	1.13	2.37	8.16876	244.4	252.251	292.244	260.718	2.65	2.75	2.85827	4.14967	0.97	1.16	1.7	2.82792	4762.99	4438.76	4500.42
4.72074	4.85	5.01	2.03	2.07	103.21	119.43	127.37	24	876.42	1202.12	238	30	0.75	2063.73	5	617	42899	595.361	494.782	662.915	8	7	0	308	304	261	1.19437	1.49	1.33254	1.48	4.83738	0.98	1.45	7.61044	264.03	213.264	275.319	251.499	2.09	2.52	2.6339	3.09395	0.55	0.84	0.93	1.72504	4581.49	4357.5	4624.36
4.91158	4.89	4.92	2	2.06	114.083	141.89	116.47	26	880.88	1204.36	228	64	0.81	1869.85	5	422	46508.3	546.18	514.594	662.932	9	8	0	311	312	329	1.40013	1.3	1.17156	1.29336	4.00289	1.02	1.51	7.72174	228.81	174.433	202.049	180.646	2.79	3.59	3.16504	2.90777	1.1	0.62	1.13	1.76353	4608.98	4607.52	4882.51
4.56737	4.91	4.96	1.97	2.01	98.3423	125.86	160.85	26	885.98	1221.41	239	47	0.75	2489.33	5	402	49070.4	582.84	575.571	613.763	10	9	1	314	303	339	1.21266	1.23	1.21266	1.24191	3.53236	0.89	1.34	8.4186	260.47	235.942	245.976	223.429	3.64	2.79	3.54355	3.84048	1.26	1.27	2.03	1.80721	4721.01	4798.87	4744.49
4.69405	4.91	4.95	1.97	2.1	124.87	133.96	148.12	25	907.23	1200.96	222	79	0.82	2309.66	5	428	49292.8	571.593	556.678	610.994	8	8	0	311	295	330	1.2302	1.1	1.43226	1.25231	4.26701	1.41	1.68	7.402	213.65	185	208.777	236.004	2.55	2.85	3.37388	3.26172	1.39	0.71	1.56	1.39583	4768.85	4619.85	5057.33
4.88294	4.92	4.98	2.01	1.89	105.178	128.38	126.82	25	856.62	1204.65	213	92	0.82	2100.33	5	569	46548.8	598.27	615.515	557.796	8	8	0	312	296	272	1.23656	1.42	1.28712	1.37135	3.3726	0.72	1.31	7.4138	190.71	182.629	188.685	167.687	2.32	1.98	3.18967	3.07316	0.95	0.68	1.51	0.794098	4613.79	4306.58	4527.81
4.56691	4.73	4.94	2.02	1.94	126.343	129.4	132.06	24	882.91	1214.42	243	74	0.8	1660.44	5	291	49211.6	598.958	517.64	675.268	8	7	0	310	304	321	1.23806	1.03	1.11079	1.32782	4.76898	1.67	1.92	7.51719	202.29	227.223	189.566	225.817	3.66	3.12	3.56452	4.05741	1.02	2	2.32	1.95102	5164.73	4573.23	4887.01
5.22488	4.94	4.96	2.01	2.22	82.3274	142.6	129.89	26	887.91	1193.85	231	92	0.78	1836.02	6	629	51015.4	555.942	483.85	571.69	10	10	0	309	281	318	1.27146	1.08	1.51431	1.56	2.70442	1.02	1.37	6.88798	193.93	193.395	144.411	219.881	3.41	2.67	2.65804	2.73623	0.97	1.23	1.51	0.524405	4447.28	4540.98	4701.49
4.7687	4.78	4.88	2.01	1.95	66.5751	146.5	130.43	26	853.85	1215.56	213	57	0.75	1815.56	5	522	46946.8	575.329	564.247	510.69	9	8	0	314	311	350	1.15451	1.07	1.33884	1.31938	2.17524	1.65	0.96	7.95513	263.27	193.824	161.2	232.41	2.93	2.22	2.10882	2.55552	1.31	1.19	2.16	1.31611	4773.49	4830.17	4695.48
5.07768	4.76	4.84	2	1.97	84.022	141.25	143.47	26	878.56	1198.85	232	122	0.72	1459.19	5	435	49810.9	543.123	502.125	542.844	10	10	0	315	287	354	1.28685	1.37	1.40637	1.54255	2.30176	1.66	0.91	6.09797	193.38	176.427	196.005	197.768	2.64	3.55	2.94014	2.248	1.48	1.28	1.73	0.867542	4859.31	5001.99	4864.99
5.00443	4.87	4.95	1.98	2.04	106.913	136.8	121.65	25	870.56	1204.64	227	59	0.73	1186.46	5	512	48398.1	610.507	495.183	655.414	8	6	0	314	294	280	1.23212	1.09	1.13528	1.18729	4.40873	0.92	1.33	8.336	191.76	236.738	196.103	236.805	2.22	3.85	2.9265	3.11196	1.45	1.37	2.19	1.88	4718.9	4978.16	4605.58
4.80532	4.84	4.96	1.99	1.88	116.563	158.42	142.23	25	906.02	1233.98	218	44	0.74	1870.38	4	717	48421.3	619.056	548.005	564.203	7	7	0	313	347	322	1.29591	1.01	1.16305	1.19378	3.99087	2.07	1.56	7.84288	287.23	230.585	179.845	191.319	3.28	3.35	3.97584	3.36045	1.4	1.59	0.81	1.85278	4648.8	4549.58	4717
5.08495	4.86	4.95	2	1.97	118.666	147.67	131.69	25	913.39	1208.54	249	62	0.69	1973.33	5	445	47514	599.432	613.141	639.089	7	9	0	313	304	299	1.21072	1.31	1.20599	1.55454	3.02	1.63	1.2	7.23215	242.14	244.815	209.807	250.474	3.24	3.08	3.22743	3.06511	1.33	1.22	1.99	1.58508	5140.88	4874.24	4843.87
5.31259	4.87	5.04	1.96	2.14	111.376	147.43	127	24	884.88	1217.77	226	61	0.73	2577.42	5	444	50633.9	633.273	559.475	587.198	10	9	0	311	290	358	1.41728	1.27	1.42487	1.10024	3.82703	1.21	1.83	7.73042	257.08	225.63	257.247	267.098	2.67	3.24	2.98154	2.63956	1.46	1.44	1.51	1.08102	4743.68	4734.46	4619.04
4.91952	4.76	4.92	1.94	1.94	92.5873	127.09	130.23	25	864.59	1207.41	229	97	0.74	1895.31	5	524	46934.9	572.329	593.097	595.677	8	6	0	314	296	353	1.36805	1.13	1.58839	1.27225	4.14448	1.5	1.46	7.67727	208.76	186.853	225.922	168.5	2.64	3.24	2.22004	2.7926	1.23	1.35	2.14	1.11824	5028.7	4768.97	4774.91
4.82	4.87	4.99	1.98	1.9	111.345	129.26	126.31	25	879.23	1207.95	230	45	0.75	1091.9	5	663	47661.7	578.955	639.228	577.005	8	8	0	314	309	316	1.26099	1.16	1.26305	1.26911	3.00422	1.28	2.18	6.9692	244.46	205.815	218.881	190.655	3.16	3.29	4.04419	3.2289	1.35	1.53	1.54	1.62342	4652.86	4785.86	4510.98
4.44559	4.96	5.02	2.02	2.09	112.475	112.09	108.09	24	847.47	1214.67	250	63	0.85	2212.78	5	506	44662.8	620.002	585.259	672.079	7	7	1	308	320	327	1.11845	1.29	1.05	1.27232	3.69742	0.46	2.2	8.38391	214.37	301.078	231.98	290.113	3.23	2.44	3.01841	3.30331	0.31	0.87	1.54	1.72385	4863.95	4510.99	4541.88
4.68977	4.85	4.94	1.99	2.08	115.885	131.19	93.46	24	907.73	1215.18	245	58	0.7	1879.62	5	489	45587.5	630.043	585.337	595.183	8	8	0	313	321	328	1.2137	1.18	1.09622	1.1284	3.69889	1.04	1.79	8.42081	217.59	214.671	226.626	169.6	3.09	3.33	3.43333	3.43119	1.18	1.28	2.09	1.12723	4659.96	4875.08	5027.17
5.03009	4.95	4.91	2.01	2.19	94.5521	151	108.1	25	891.17	1220.09	222	109	0.75	1646.37	5	682	46739.3	611.016	548.251	592.499	9	9	0	312	303	272	1.41351	1.28	1.23172	1.34362	2.62209	0.36	1.17	6.71073	236.24	164.823	210.99	250.215	3.09	3.09	2.25049	2.8614	0.94	1.05	0.93	1.43284	4674.42	4650.74	4774.09
4.9004	4.79	4.97	2	2.1	103.664	121.29	128.49	25	908.71	1221.07	227	95	0.72	1840.46	5	444	43796.5	567.811	503.746	541.502	8	8	0	309	322	278	1.13681	1.39	1.28952	1.20731	2.48055	0.93	1.27	7.23323	186.89	224.775	220.532	245.266	1.65	3.17	2.21985	3.51921	1.09	1.32	1.54	1.22946	4708.48	4876.97	4852.83
4.83267	4.85	4.99	2.02	1.92	84.4659	130.28	129.59	25	908.16	1204.38	240	77	0.73	3065.47	5	573	44252.2	629.157	515.856	657.253	9	8	0	309	291	331	1.33907	1.25	1.35662	1.4313	2.41239	1.41	0.84	7.40889	295.35	191.571	208.961	192.072	3.13	3.9	3.18523	2.48288	1.26	0.72	1.12	1.03698	4420.41	4703.97	4737.73
4.45914	4.8	4.95	1.98	2.06	115.636	149.16	131.99	23	882.37	1233.11	239	43	0.74	1478.19	5	405	49985.8	583.513	567.432	636.212	6	7	1	314	322	334	1.0777	1.34	1.45444	1.20442	2.95873	1.12	1.5	7.59798	262.9	223.486	233.97	250.077	2.33	2.87	3.23926	3.19158	0.91	0.84	1.71	1.21299	4904.28	5059.69	4625.71
4.60099	4.82	4.95	2	1.86	114.714	123.22	124.95	24	865.99	1203.79	245	74	0.68	1808.63	5	370	50641	635.721	536.061	651.94	10	7	1	315	309	313	1.21329	1.09	1.31202	1.28988	4.1433	1.35	1.37	7.62803	204.22	219.122	184.501	180.827	3.2	2.76	3.45716	2.6728	1.32	1.45	1.23	0.86	4479.33	4264.59	4352.17
4.46774	4.89	4.99	2	1.87	110.867	137.72	114.25	24	871.45	1213.48	213	41	0.73	2719.08	5	647	48987.1	588.726	495.232	645.01	9	8	0	310	318	318	1.22378	1.4	1.21579	1.17847	3.56593	0.94	1.6	7.07671	261.33	178.758	204.016	225.825	2.63	3.46	2.88669	2.70165	0.96	1.23	1.67	1.4409	4892.88	4736.83	4795.17
4.66408	4.8	4.94	2	1.94	73.6762	121.31	139.22	25	900.57	1201.37	232	91	0.74	2127.37	5	420	48964.5	614.056	574.536	637.6	9	8	0	312	291	315	1.36011	1.26	1.46468	1.2096	3.5886	1.17	1.33	7.47369	283.71	218.247	166.749	239.058	3.58	3.28	2.43158	3.10012	1.15	1.38	1.52	1.46737	5210.85	4513.23	4989.54
4.6861	4.86	4.88	2	1.87	116.185	149.91	110.82	24	898.03	1231.18	244	22	0.78	1596.53	4	251	46520.5	607.613	527.48	628.375	8	6	0	315	325	345	1.20193	1.23	1.07773	1.26844	4.11624	1.85	2.06	7.24071	286.34	189.762	218.426	243.181	3.22	3.39	4.1725	3.55653	1.44	1.51	1.84	1.3895	4497.89	4551.67	4634.03
4.67584	4.77	4.97	1.97	1.89	112.047	128.91	104.9	25	889.11	1224.41	239	96	0.75	1690.81	5	293	46415.3	598.822	566.76	595.242	7	9	1	311	332	248	1.35044	1.22	1.10201	1.26957	4.21919	1.04	1.68	8.27546	238.71	200.11	247.322	250.65	1.58	3.22	3.07893	3.47561	1.05	0.75	1.84	2.11059	4714.07	4400.24	4684.83
4.70176	4.96	4.95	2	2.11	103.135	138.52	119.39	23	903.77	1210.88	228	51	0.69	790.67	5	448	46050.4	622.505	536.723	610.179	6	6	0	312	315	314	1.12929	1.19	1.34205	1.09776	4.51819	1	1.29	7.02063	180.2	228.38	274.531	260.236	3.22	2.64	4.00069	3.68827	1.13	1.23	1.1	1.79269	4607.25	4755.82	4696.51
4.68276	4.97	4.97	2.02	2.04	103.163	104.04	119.54	25	874.73	1218.71	232	83	0.75	2482.19	5	569	50936.9	585.011	576.76	667.604	7	7	0	309	287	246	1.21308	1.44	1.41251	1.5669	3.17	1.68	1.68	6.90079	218.1	184.416	265.62	228.926	2.13	1.97	2.60236	3.40404	1.26	1.13	1.43	1.25739	4731.03	4553.64	4572.34
4.52362	4.81	4.92	1.96	1.85	117.79	133.12	140.2	23	911.54	1235.38	239	62	0.74	1490.95	5	322	46365.2	629.726	555.794	665.191	7	5	0	313	299	321	1.26082	1.15	1.30533	1.1361	4.46128	1.1	2.72	7.72094	268.32	223.634	265.158	247.068	2.4	2.74	3.40686	3.96558	1.2	1.46	1.75	1.70904	4521.26	4559.93	4934.31
4.78919	5.02	4.92	2	1.81	103.598	132.36	132.42	24	889.46	1214.25	233	90	0.74	1969.04	5	515	47777.8	561.351	482.143	660.897	7	9	0	312	306	317	1.3663	1.41	1.34004	1.08732	3.28699	1.57	0.87	6.69907	237.48	229.654	253.404	192.041	2.54	3.24	2.37386	3.53514	0.69	1.36	1.43	1.83589	4416.08	4673.45	4653.09
4.6264	4.92	4.91	2.01	1.84	134.423	134.44	125.06	25	875.11	1221.98	232	49	0.78	1846.01	4	521	47952.7	630.856	529.248	608.479	8	7	0	312	315	313	1.28687	1.32	1.14125	1.25955	3.94088	0.91	0.93	7.95859	238.04	197.062	228.428	234.194	2.79	2.35	3.05086	2.26057	1.25	0.91	1.4	2.10697	4895.12	4678.57	4856.57
4.82601	4.89	4.97	2	1.91	94.0384	135.01	129.8	24	900.59	1216.85	246	96	0.73	1715.64	5	509	49493	622.946	517.532	649.048	9	8	0	313	320	371	1.2243	1.3	1.39797	1.35715	3.8085	1.2	1.62	7.25818	246.86	236.897	276.933	200.234	2.88	2.78	4.01612	3.08307	1.41	1.55	1.43	1.37825	4757.02	4856.2	4834.72
4.80224	4.89	4.98	2	2.04	129.667	112.15	117.63	24	872.28	1227.32	243	78	0.76	2492.04	5	408	45773.8	586.686	557.059	629.663	7	6	0	310	315	241	1.4041	1.28	1.14919	1.22201	3.2044	1.31	2.21	7.89217	256.51	267.224	262.524	239.337	3.1	3.3	3.22901	3.8039	0.93	1.23	1.16	1.72844	4696.86	4715.57	4779.42
5.09307	4.86	4.96	1.99	2.19	116.915	103.27	119.03	25	915.29	1220.37	226	40	0.75	3060.34	5	461	46827	588.449	454.428	597.807	7	7	1	310	312	281	1.32304	1.17	1.13811	1.46907	3.15956	0.93	0.54	6.64778	119.67	209.59	239.25	199.097	2.77	3.77	2.67166	2.79422	1.06	1.13	0.87	1.01608	4485.44	4667.4	4599.04
5.06786	4.9	4.92	2.01	2	84.6093	137.03	127.08	25	887.98	1193.19	217	87	0.76	1266.09	5	535	47923.1	591.152	414.334	654.275	8	9	0	309	291	329	1.12645	1.33	1.50426	1.28865	3.20671	0.74	1.52	6.84451	219.1	157.115	157.257	213.081	2.92	4.12	2.40109	2.43001	1.25	1.63	1.68	0.843662	4878.24	4226.09	4515.28
5.11572	4.85	4.93	2	1.95	101.233	129.74	127.46	26	879.52	1213.82	235	60	0.75	685.91	5	710	49594	587.495	541.722	595.568	10	6	0	312	333	285	1.07413	1.01	1.42409	1.26131	3.72	0.9	1.02	7.34203	267.05	237.192	181.312	216.982	3.15	3.39	2.81807	3.35321	0.62	1.23	1.12	1.22714	4785.38	4712.29	4854.7
5.14969	4.89	4.95	2	1.96	114.568	139.61	89.35	25	892.12	1225.44	228	47	0.74	866.52	5	374	47481.3	552.516	533.47	600.734	8	8	0	310	316	321	1.13651	1.12	1.27872	1.15499	3.77681	1.22	1.13	7.8074	225.69	197.728	267.919	217.603	2.62	2.45	3.66239	2.75543	1	1.36	1.38	1.41	4620.76	4842.91	4445.2
4.5962	4.89	4.93	1.97	2.04	114.88	124.1	115.46	24	910.34	1216.86	229	43	0.78	1027.51	5	378	42674.9	605.951	575.349	674.91	7	7	0	310	319	341	1.18125	1.24	1.09511	1.28193	4.4277	1.47	0.94	8.2297	241.89	226.852	192.318	196.108	2.16	2.75	2.59794	3.98292	1.47	1.1	1.39	1.77203	4754.56	4415.55	4710.58
4.95646	4.87	4.93	1.99	1.88	92.8733	153.45	162.76	25	860.72	1192.07	226	36	0.68	2330	5	445	51751.2	582.474	514.786	582.686	7	8	0	315	282	297	1.33891	1.02	1.16947	1.39395	3.13	1.32	1.77	6.76989	314.09	164.262	182.71	218.647	3.6	4.16	2.88602	3.92557	1.77	1.23	2.14	1.11036	4724.35	4969.99	4889.18
4.84181	4.75	4.86	1.95	1.94	99.5471	137.14	148.96	24	882.49	1236.77	230	55	0.71	1060.74	4	508	52475.7	624.187	540.58	669.361	7	8	2	312	326	362	1.02555	1.24	1.39034	1.35474	4.64447	1.54	2.27	7.72727	247.62	209.624	227.94	240.305	3.55	4.34	3.19403	2.9956	1.54	1.74	1.89	1.96818	4825.6	5066.67	4871.75
4.63301	4.82	5	1.99	1.71	127.208	125.66	147.05	24	900.65	1215.13	258	14	0.78	1887.15	5	462	43957	610.518	552.58	682.542	6	7	1	312	320	355	1.16465	1.22	1.0657	1.1515	3.44703	1.45	1.59	7.91905	218.95	197.964	261.182	260.825	2.97	2.52	3.48667	2.97524	0.81	1.59	2.04	1.66614	4832.39	4751.11	4773.8
4.60785	5.02	4.96	1.99	2.02	119.154	109.8	93.43	26	893.81	1203.16	232	65	0.78	2828.91	5	338	48391.7	588.124	603.341	610.282	9	7	0	313	295	336	1.42166	1.26	1.33812	1.08957	3.57969	0.99	1.55	7.02815	219.42	188.878	224.991	216.41	2.52	2.65	3.34944	2.30013	0.61	1.19	0.84	1.40878	4553.77	4508.54	4401.44
4.61058	4.84	4.97	1.97	1.94	92.325	132.16	117.68	23	890.25	1227.03	227	74	0.71	1648.93	6	481	52394.1	603.696	519.015	618.909	8	8	1	313	316	320	1.0902	1.2	1.1966	1.23934	3.37686	1.13	2.23	8.31424	237.64	233.894	241.312	257.092	2.96	2.9	3.73944	3.89471	1.28	0.96	1.45	2.26424	4672.63	4358.51	4319.67
4.74342	4.98	4.94	1.96	2.17	109.479	127.42	137.31	25	864.63	1207.88	225	92	0.76	2600.37	5	494	44994.1	565.601	536.556	666.434	8	9	0	313	302	310	1.32278	1.19	1.37853	1.40869	3.26	1.03	1.18	8.03674	267.34	256.048	246.005	229.331	3.28	3.13	3.16872	3.21359	1.15	0.96	1.51	1.73664	4843.83	4634.88	4594.99
4.63858	4.89	4.99	2.01	1.99	99.5358	128.51	141.52	24	864.81	1215.01	219	85	0.82	1463.5	4	469	47945.3	637.95	556.302	662.473	7	8	0	311	299	299	1.37962	1.38	1.25904	1.28628	3.35638	0.96	1.88	6.78077	196.16	217.242	228.384	157.56	1.83	2.51	2.86693	2.63	0.85	0.79	0.86	1.06	4649.02	4542.3	4232.61
4.61994	4.84	5.05	1.98	2.11	115.336	121.35	126.94	25	860.45	1212.37	232	64	0.83	2573.27	4	568	45308.3	599.1	502.913	618.635	8	8	0	312	295	302	1.17438	1.42	1.4083	1.47528	3.25842	1.21	1.5	7.0936	245.1	239.851	217.865	205.908	3.28	2.6	2.68349	3.30529	0.38	1.1	1.61	0.839825	4595.23	4682.94	4451.73
4.78421	4.87	4.93	2	1.94	100.019	130.47	133.32	26	869.85	1195.77	233	73	0.7	1888.78	5	465	47866.7	582.498	472.595	626.562	8	7	0	313	320	291	1.17734	1.16	1.26556	1.11126	3.41504	1.32	1.21	6.57442	248.56	218.339	230.287	213.026	3.57	2.86	2.66819	3.95726	1.14	1.44	2.06	1.77509	4560.34	4530.26	4709.51
4.19741	4.82	4.91	1.99	1.81	117.501	147.15	127.29	23	920.53	1230.85	249	59	0.68	1764.99	5	347	50657	603.776	604.697	684.537	7	6	1	315	315	356	0.967093	1.12	0.914711	1.09261	4.10583	1.69	1.81	8.14817	261.75	197.989	280.393	266.131	4	3.42	3.04514	3.89505	1.44	1.21	2.41	1.9971	4811.13	5157.97	4795.33
5.12206	4.79	4.99	1.99	1.92	80.0272	150.47	120.48	26	896.32	1201.74	228	77	0.75	2481.15	6	473	47417	590.868	531.827	633.53	9	7	0	310	289	258	1.3525	1.23	1.39592	1.56566	3.16898	1.39	1.11	7.95721	206.11	168.718	109.903	199.314	2.93	3.48	2.10874	2.86615	0.89	1.22	1.44	0.880931	4684.09	4839.83	4355.5
4.47173	5.01	4.95	1.99	2.01	107.864	133.96	119.76	23	897.99	1213.63	226	69	0.77	1395.52	4	359	45884.8	597.763	472.781	630.527	6	7	0	312	311	305	1.28533	1.26	1.38596	1.18342	3.69538	0.56	1.47	7.63977	252.48	267.788	248.397	233.13	2.39	3.08	3.21906	3.14633	1.24	1.19	1.9	1.89523	4347.1	4804.77	4656.06
4.75279	4.89	4.92	1.98	1.95	101.132	134.52	99.26	25	893.96	1215.14	218	92	0.75	2863.27	5	557	47149.2	574.737	588.607	536.804	8	7	1	307	320	318	1.24616	1.3	1.22494	1.21678	4.1478	1.04	1.01	7.60045	209.27	223.887	219.143	203.25	2.65	2.73	3.41346	2.20488	0.63	1.1	0.78	1.11096	4422.63	4766.31	4620.67
4.63431	4.96	4.92	2	2.14	108.761	127.61	135.45	24	863.25	1212.14	245	53	0.83	2227.28	5	500	44017.5	588.106	468.475	606.709	9	6	0	310	304	294	1.06263	1.36	1.33946	1.16282	4.1558	1.3	1.98	6.25521	163.17	250.358	242.166	237.711	2.94	2.91	2.87525	3.78285	1.23	1.1	1.91	1.34256	4264.8	4974.14	4938.4
4.88054	4.86	4.89	2.02	1.95	111.158	126.12	113.68	26	872.62	1218.89	249	41	0.73	1180.23	5	607	49011.8	594.04	552.933	676.535	9	9	0	311	300	298	1.30093	1.32	1.36461	1.32211	4.29978	1.14	1.38	6.43842	308.11	231.176	248.169	238.353	3.68	1.97	2.73121	2.73366	1.2	1.29	1.3	1.67505	4779.96	4814.74	4737.27
4.83306	4.98	4.94	2	1.94	104.898	136.47	141.48	25	860.9	1210.48	223	68	0.78	1577.19	5	465	47526.4	587.691	531.802	536.164	8	8	0	310	293	280	1.17298	1.24	1.2	1.27635	2.5519	1.1	0.97	7.17309	199.48	222.737	223.702	249.806	2.49	3.32	2.89086	3.19	0.95	1.53	1.22	2.34605	4747.56	4486.14	4478.36
5.03885	4.95	5	2.01	2.14	121.68	140.53	140.68	25	869.96	1215.01	232	94	0.74	1596.85	5	517	46081	566.814	496.453	653.994	7	8	0	310	312	337	1.34476	1.17	1.34075	1.47881	3.37917	0.95	2.01	6.90741	240.49	207.191	187.613	183.785	2.96	2.82	3.0165	1.45153	1.37	0.84	1.21	1.50011	4724.16	4380.57	4741.08
5.10926	4.91	5.03	1.97	2.14	103.499	128.85	111.15	25	862.19	1198.85	236	63	0.83	1040.09	5	596	44070	591.824	520.054	585.684	8	9	0	311	322	248	1.47381	1.28	1.1924	1.33322	3.20455	0.69	1.33	7.07362	233.36	213.815	194.259	258.374	3.03	2.53	2.52239	2.60634	0.54	1.12	0.93	1.41203	4379.91	4663	4696.2
5.06917	4.83	4.93	2.01	1.82	94.4044	126.32	134.35	26	897.94	1216.05	232	65	0.84	1188.69	4	495	46763.8	650.168	574.524	601.536	9	6	0	311	308	348	1.25147	1.39	1.16675	1.17335	4.40196	0.83	2.03	6.99385	192.76	238.305	222.31	204.918	3.87	3.79	3.31375	3.45476	1.3	0.94	1.82	1.58178	4645.26	4815.31	4774.57
4.51182	4.77	4.95	2.04	2.02	132.9	112.49	115.07	23	847.03	1220.15	243	23	0.8	1751.44	5	458	47982.2	621.654	615.84	672.216	7	5	0	311	324	309	0.973752	1.25	0.985322	1.15672	3.50894	1.52	2.48	7.13027	229.96	218.134	246	266.463	2.97	2.56	3.81626	4.15653	1.18	1.3	0.5	1.4404	4646.12	4816.33	4908.42
4.68765	4.79	4.98	1.97	2.02	120.778	137.19	116.89	25	891.5	1210.03	240	72	0.74	2530.05	5	436	46949.4	590.761	571.595	716.817	7	9	0	312	319	351	1.15973	1.36	1.15481	1.36054	3.78292	0.93	0.86	7.31302	253.51	244.224	243.203	209.259	2.83	3.39	3.9292	3.10424	0.92	1.48	1.35	2.32498	4780.12	4869.06	4586.6
5.15874	4.76	4.98	2.01	1.86	109.271	129.86	132.82	26	851.45	1212.74	226	85	0.73	2518.04	5	483	45559.9	598.582	547.273	669.405	10	7	0	310	309	288	1.22599	1.23	1.2502	1.24245	3.48949	1.41	2.16	6.7911	206.98	229.48	199.234	215.752	2.8	3.56	3.0426	3.00119	1.26	1.45	1.32	1.52276	4802.64	4579.61	4822.35
4.69233	4.91	5.01	1.99	1.83	103.483	128.66	133.63	23	867.25	1214.18	240	59	0.78	2434.08	5	497	48431.9	596.6	541.043	717.131	7	8	0	310	316	340	1.12725	1.21	1.27763	1.18492	3.77425	0.72	1.75	7.32334	238	269.434	203.474	222.226	3.5	3.04	3.47578	2.70962	0.97	1	1.55	1.11569	4623.12	4518.33	4731.72
5.03351	4.84	4.99	2	1.95	100.911	135.08	126.2	26	902.17	1207.61	236	84	0.78	1845.38	5	506	41648.4	564.346	465.437	594.442	10	9	0	311	277	238	1.35799	1.32	1.29452	1.44627	2.29635	1.09	1.98	6.8026	207.58	180.692	202.374	173.472	2.19	3.38	2.85954	2.1015	1.62	0.93	1.45	0.66	4659.14	4500.49	4691.46
5.15842	4.88	5	2.02	1.95	100.734	124.89	111.97	25	905.99	1220.96	235	66	0.83	2088.08	5	346	43284	631.534	516.344	593.421	6	8	0	313	305	331	1.17966	1.23	1.21816	1.29816	2.97847	0.82	0.85	7.47649	255.9	207.019	250.299	203.618	3.05	3.51	2.94649	3.29173	0.99	0.78	2.24	1.0246	4342.68	4612.11	4592.35
4.63172	4.69	4.97	1.99	1.76	106.59	133.43	117.1	24	872.59	1218.66	242	29	0.73	1469.69	4	335	47682.7	605.215	554.922	662.933	7	7	1	311	318	279	1.38746	1.26	1.26034	1.16276	4.52875	1.09	1.95	8.6888	237.12	263.906	259.989	296.672	2.69	2.8	2.64958	3.63491	1.64	1.39	1.95	2.15731	4995.04	4779.42	4550.75
4.73974	4.68	4.98	2.01	1.99	101.052	129.56	136.21	24	861.6	1217.5	239	72	0.74	1789.31	5	444	47266.8	547.434	532.379	634.818	8	8	0	310	285	303	1.27824	1.2	1.21734	1.31771	3.8036	0.71	1.79	7.55969	225.62	164.028	261.645	242.421	3.74	3.71	3.18952	3.421	1.3	1.3	1.67	1.35432	4366.3	4882.64	4886.31
4.98287	4.89	4.95	1.97	1.95	107.844	139.93	129.48	26	872.15	1204.2	229	48	0.71	1515.95	5	651	51157.8	612.434	589.86	647.613	6	8	0	311	307	368	1.14908	1.17	1.36062	1.15401	2.93604	1.4	1.08	6.91209	174.5	183.171	196.134	213.46	3.45	3.36	3.693	2.62092	1.07	1	2.02	1.57111	4632.11	4852.37	4668.11
5.13763	4.83	4.93	2.03	1.69	108.88	140.44	126.71	24	920.13	1208.92	234	66	0.72	1225.65	5	439	48461.3	578.34	615.503	608.785	10	8	0	313	300	266	1.11212	1.36	1.29122	1.42589	3.71267	1.31	1.43	7.0955	191.63	199.143	226.036	304.767	2.46	3.17	2.69852	4.49693	0.88	1.51	1.66	1.34686	4813.73	4729.17	4760.4
4.69557	4.89	5.02	2.01	2.26	120.315	132.99	127.03	23	849.36	1227.27	241	71	0.78	2611.31	5	452	44283.5	614.445	452.681	705.491	7	8	0	308	349	303	0.899552	1.31	1.37113	1.01784	4.08452	0.82	1.61	7.53678	246.45	215.868	238.287	192.63	2.64	2.25	3.75028	3.37765	0.86	0.86	0.94	1.78921	4322.6	4597.13	4559.55
4.64242	4.92	4.94	2.02	1.75	105.526	125.97	128.9	24	906.15	1209.2	242	49	0.73	599.38	5	423	46348.5	616.365	508.921	624.216	8	8	0	313	325	335	1.07258	1.27	1.28512	1.21906	2.36276	1.36	1.79	7.93596	248.02	242.054	205.605	227.344	3.25	3.96	2.35761	3.04234	1.76	1.43	1.64	2.26623	4772.61	4762.25	5022.26
5.0731	4.93	4.97	2.03	1.99	124.833	133.49	150.23	26	881.92	1211.27	239	66	0.79	3141.84	5	527	42292.9	597.859	556.144	627.167	8	9	0	311	284	302	1.15421	1.17	1.15235	1.14143	3.70821	1.41	1.42	6.94011	209.1	231.348	254.918	257.105	3.32	3.19	3.37929	4.88329	1.25	0.99	1.81	1.39924	5087.42	4447.29	4886.69
4.6768	4.87	4.98	2.02	1.92	95.491	109.39	140.16	25	867.27	1193.78	228	63	0.74	1841.08	5	477	46189.3	582.527	592.159	606.372	9	9	0	310	296	247	1.14521	1.47	1.2883	1.18129	3.63984	1.36	1.36	6.86784	172.29	170.766	198.924	270.009	2.15	2.29	3.59648	3.52622	0.88	0.62	1.34	0.922503	4925.95	4563.18	4670.75
4.98612	4.79	5.01	2.02	2.01	105.431	136.22	121.73	25	885.93	1215.59	219	107	0.76	1803.08	5	563	44598.4	586.2	517.259	617.848	8	6	0	310	305	288	1.22009	1.3	1.45873	1.07054	3.32621	0.46	1.02	7.6142	164.31	201.654	198.842	228.231	2.67	3.14	3.4797	3.54766	1.06	0.9	1.77	1.26561	4695.1	4430.65	4523.19
4.68024	5.03	4.96	2	2.09	89.6597	149.02	125.56	24	852.88	1200.69	228	68	0.82	1858.7	5	486	46554.5	587.592	476.102	605.137	7	10	0	309	308	232	1.30241	1.25	1.37552	1.19633	2.86089	0.95	1.12	6.8122	201.34	266.156	252.234	202.427	2.57	3.12	3.73201	2.8046	0.97	0.79	0.93	1.35746	4607.88	4629.35	4863.33
5.17675	4.91	4.96	2	2.18	102.637	120.93	122.33	24	900.76	1217.56	212	69	0.69	1945.75	5	591	45807.4	577.855	506.4	636.202	10	8	0	311	300	348	1.11763	1.43	1.38968	1.27722	2.64047	1.93	1.32	7.26397	198.35	228.864	230.19	159.302	3.09	3.46	2.87254	2.15704	0.78	1.08	0.3	1.95211	4359.83	4623.19	4567.7
4.81969	4.85	4.93	1.99	1.95	110.404	141.58	147.92	24	892.45	1216.84	218	35	0.68	1613.73	5	310	49186.7	589.052	501.779	622.165	7	9	0	312	318	335	1.28354	1.37	1.35929	0.92	3.64753	1.63	1.5	7.73591	270.26	260.807	237.757	217.776	2.93	2.84	2.84435	4.20629	1.67	1.42	1.51	1.3276	4571.34	4883.21	5130.89
4.75115	4.77	4.98	2.02	1.9	85.9601	106.38	118.73	26	849.85	1217.17	226	94	0.72	2370.33	5	398	46607.5	626.637	531.164	673.981	8	7	0	311	299	255	1.15853	1.32	1.61572	1.27843	2.64473	1.07	1.49	6.92452	212.39	191.363	143.221	238.677	2.83	2.21	3.21344	2.63	1.17	1.18	1.36	0.837458	4195.34	4981.65	4595.24
4.66385	5.07	5.07	2.03	2.11	128.658	122.86	109.44	24	867.56	1205.61	226	56	0.79	2321.69	5	525	47736	556.399	626.099	540.507	9	6	1	311	326	264	1.08929	1.2	1.39861	1.27273	2.98911	0.69	1.96	7.4784	206.95	199.881	297.795	204.528	2.89	2.22	3.59563	3.56555	0.48	0.92	0.69	1.24854	4460.55	4763.37	4461.66
4.9212	4.87	4.96	1.98	2.12	98.5341	113.65	126.38	24	867.03	1226.37	223	77	0.77	1472.89	5	486	46027.3	597.901	525.233	642.779	9	9	0	310	300	313	1.38656	1.25	1.3427	1.17668	3.39	1.6	1.9	7.09576	156.5	220.226	216.089	211.69	2.38	3.78	2.52315	2.35308	1.48	1.41	1.05	1.23195	5180.61	4665.99	4762.89
5.0067	4.77	4.94	1.98	1.79	119.634	137.36	127.29	24	932.09	1230.59	232	46	0.76	1373.26	5	212	46553.4	636.159	643.942	605.848	9	5	0	311	319	332	1.00762	1.1	1.23341	1.18729	5.44232	1.43	2.37	8.15915	184.77	219.322	245.183	241.02	1.91	4.18	3.47027	2.85617	0.9	1.43	2.11	1.25395	5071.16	4988.82	4763.46
5.04679	4.87	4.95	2	2.01	79.1809	123.62	116.34	25	890.13	1202.84	213	82	0.73	1619.23	6	428	46567.4	589.794	474.487	553.016	7	8	0	310	303	326	1.41214	1.24	1.50109	1.27882	2.58941	1.09	1.89	6.88984	204.21	208.97	169.248	212.996	2.56	2.92	3.0492	2.77464	0.79	1.18	1.67	1.53372	4719.3	4656.34	4821.95
5.02986	4.91	4.97	1.98	1.99	109.168	131.69	129.58	24	887.9	1228.54	238	69	0.74	1475.74	5	330	48000.7	596.22	550.924	582.89	7	8	0	311	316	333	1.12754	1.29	1.31398	1.15377	2.79974	0.91	1.65	7.38992	229.84	174.393	243.371	201.456	3.21	2.34	3.23992	3.49174	1.48	0.99	2.02	0.893131	4815.21	4605.59	4471.4
4.49448	4.83	4.94	1.96	1.9	101.412	141.77	121.61	25	886.44	1223.84	223	53	0.75	1743.16	6	366	45160	600.887	618.104	669.192	7	7	0	311	297	336	0.981197	1.07	1.07293	1.27962	2.53026	1.06	1.32	7.40344	229.11	197.138	220.687	170.151	2.8	3.65	2.78703	3.35084	1.22	1.5	2.76	1.8031	5015.59	4690.32	5127.53
4.91311	4.86	4.96	2.03	1.84	114.687	118.25	141.05	25	905.98	1204.36	226	107	0.76	1616.48	5	487	45817.7	583.275	493.433	619.707	7	9	0	314	335	281	1.23745	1.28	1.38292	1.19262	3.0332	1.11	1.82	7.52363	242.77	204.932	248.89	224.367	3.36	2.58	2.76534	2.99364	0.93	1.56	1.62	1.53281	4737.02	4549.74	4774.32
4.89514	4.88	4.95	2.01	1.91	108.611	131.8	153.31	24	916.09	1204.86	206	70	0.75	1150.02	5	503	49418.8	596.996	533.925	570.038	9	6	0	309	310	305	1.17717	1.22	1.30249	1.1	2.90009	0.67	1.69	8.0898	258.87	179.458	201.378	216.322	2.74	2.07	3.04025	1.85	1.12	1.64	1.36	1.74188	4509.67	4628.25	4528.76
4.72934	4.96	4.95	1.98	2.09	94.6927	140.16	129.35	25	914.5	1208.79	226	38	0.77	1442.72	5	508	52005.9	585.925	540.245	603.076	6	6	0	309	301	291	1.16322	1.19	1.26811	1.22569	3.82979	1.25	1.83	7.3764	242.5	262.565	251.292	276.152	2.44	3.56	3.33097	2.93822	1.5	0.8	1.56	1.67494	4820.76	4624.7	4801.62
4.88423	4.84	4.94	1.97	1.87	124.791	147.16	129.86	26	891.97	1207.25	238	51	0.71	1815.12	5	526	49559.9	615.466	587.532	616.687	8	5	0	312	312	341	1.3033	1.33	1.1348	1.39103	4.56684	0.72	1.04	7.1593	225.59	185.565	227.15	226.344	3.61	2.93	2.99594	3.73041	0.84	1.36	1.59	1.97366	4757.14	4624.89	4874.87
4.71385	4.79	4.96	2.02	1.8	123.235	150.24	123.42	24	865.24	1208.84	237	74	0.73	2441.35	5	434	44837	599.172	474.841	654.837	8	8	0	313	297	347	1.33025	1.13	1.38368	1.20159	3.33154	1.65	1.14	7.29459	243.95	194.19	274.325	228.218	2.9	3.41	2.45288	3.16439	0.87	1.15	1.18	1.75893	5013.04	4477.72	4582.81
4.497	4.83	4.93	2	1.96	89.5214	131.46	123.91	24	901.81	1204.73	237	46	0.87	2215.73	5	346	45749	589.599	591.159	616.43	9	9	0	311	323	272	1.39117	1.31	1.30694	1.36315	3.33628	0.89	2.68	7.61919	245.65	263.229	266.175	207.11	3.32	2.3	3.42859	2.9443	0.39	1.29	1.27	2.13466	4717.87	4381.31	4911.92
4.70934	4.89	4.92	2	2.09	131.368	144.27	150.26	24	911.87	1209.32	237	128	0.75	1607.64	5	355	48933.1	601.333	630.488	620.65	9	8	0	309	312	302	1.20296	1.41	1.48053	1.34941	4.34024	1.4	2.06	7.23283	208.2	191.045	171.862	218.645	3.86	2.24	3.18761	3.64854	1.21	0.98	1.39	1.29696	4756.53	4833.67	4721.13
5.09669	5.09	5.01	2.02	1.95	82.3046	123.14	115.4	25	891.33	1201.1	244	84	0.78	3142.4	5	407	46664.3	621.893	531.309	556.922	9	9	0	309	314	319	1.15229	1.4	1.27897	1.21381	2.84671	1.14	1.28	7.45076	169.01	224.16	277.386	215.339	2.37	3	3.61418	3.30566	0.77	0.83	0.84	0.944151	4583.89	4617.23	5065.85
5.13155	5.13	4.95	1.98	2.06	102.831	124.03	109.1	24	857.37	1217.94	245	58	0.77	2588.77	5	441	45584.8	597.875	535.696	628.256	7	7	0	309	295	317	1.35729	1.45	1.23327	1.1709	3.42	1.19	1.34	6.83265	260.49	181.099	242.226	197.141	3.66	3.66	2.47524	2.56988	1.36	1.54	1.2	1.09766	4688.85	4880.72	4659.72
4.84734	4.81	4.94	2	1.96	105.105	131.39	147.24	25	882.84	1214.96	237	57	0.77	2077.3	5	539	52095.2	589.54	535.299	683.387	8	7	0	313	298	348	1.01892	1.19	1.05444	1.2919	3.73958	1.22	2.42	7.78973	260.95	188.243	210.303	266.903	3.32	2.98	3.62969	2.78589	1.4	1.35	1.42	1.5913	4760.25	5143.53	4950.36
4.41543	4.87	4.94	1.97	1.81	129.678	149.79	119.02	25	877.87	1238.78	246	14	0.69	1132.43	5	371	51018.2	606.084	618.551	669.588	8	7	0	313	323	310	1.41389	1.07	1.05036	1.08	4.70484	1.25	1.38	8.03031	248.4	242.885	214.725	261.964	3.47	3.07	3.23905	3.60187	1.4	1.41	1.62	1.4096	4769.65	4676.19	4817.78
4.77534	4.91	4.88	2.03	1.83	113.873	121.99	122.28	24	904.61	1217.62	232	43	0.76	1620.26	5	479	46062.6	629.164	492.531	675.729	8	6	0	311	308	275	1.43525	1.18	1.23396	1.19737	3.03846	0.95	0.84	7.32215	285.81	268.717	238.734	180.416	2.44	2.64	3.172	2.7268	1.47	1.35	0.89	1.14874	4589.26	4971.97	4833.88
4.57596	4.8	4.97	2.02	1.97	97.6514	133.3	108.57	24	913.43	1213.25	224	68	0.78	2211.35	5	523	49046.2	576.687	551.029	603.994	8	10	0	313	309	318	1.35206	1.17	1.29823	1.31338	3.06265	1.22	0.53	7.48778	222.44	152.592	199.49	195.946	1.65	2.61	2.43325	2.84425	1.07	0.89	0.61	1.43362	4649.09	4751.44	4819.21
4.75585	4.84	4.9	2.02	1.88	96.8865	113.31	128.69	24	876.12	1233.5	246	26	0.71	1573.89	5	427	49179.8	632.255	588.663	567.866	8	7	0	311	300	285	0.91222	1.13	1.31043	1.25482	2.97481	1.67	1.7	6.84783	266.31	231.218	286.203	255.4	3.63	3.04	2.80433	3.86355	1.35	1.32	1.55	1.75094	4375.91	4720.79	4990.17
5.10416	4.99	5	2.01	1.87	101.092	113.52	91.88	25	868.27	1211.74	229	105	0.76	1679.02	5	586	45202.9	556.03	503.92	600.557	9	7	0	307	285	299	1.38142	1.33	1.49808	1.41157	3.11441	0.97	1.91	6.38933	206.6	184.282	175.968	218.654	2.73	2.12	3.21122	2.83631	0.55	0.79	0.94	1.57496	4415.61	4521.58	4454.93
4.92293	4.82	4.91	1.99	1.9	114.033	139.89	156.64	24	898.31	1222.89	241	35	0.7	1628.67	5	260	46391.8	619.919	554.355	596.997	7	7	0	312	323	283	0.959708	1.1	1.2487	1.01798	3.83288	1.1	1.99	8.42412	269.05	222.601	250.756	274.489	3.2	3.48	2.91299	2.92301	1.45	1.38	0.67	2.56974	4987.49	4712.21	4627.51
4.48508	4.73	4.97	1.97	2.1	116.123	122.41	134.78	24	882.5	1215.38	238	51	0.68	1655.83	5	556	49529.6	586.133	568.831	655.154	9	7	0	311	310	330	1.33467	1.22	1.32765	1.19263	4.10613	1.55	1.49	7.56256	253.58	206.381	263.738	261.4	3.34	2.48	3.37947	3.61987	1.54	1.26	0.96	1.65652	4653.81	4778.27	4854.53
4.67713	4.84	4.98	2	2.01	100.295	117.9	129.67	25	895.02	1202.23	231	80	0.73	1639.18	5	573	45698.4	602.717	515.508	550.015	8	9	0	308	298	310	1.19614	1.39	1.04646	1.20981	3.46723	1.49	1.56	8.05466	186.96	201.201	210.201	193.046	2.67	2.53	4.11719	2.4935	1.03	0.82	1.5	1.42868	4416.55	4635.85	4435.69
4.8343	4.85	4.95	2	2.1	95.2916	128	110.65	24	873.13	1212.68	230	39	0.69	2194.58	5	403	45283.9	620.508	531.718	606.797	7	7	0	310	305	289	1.26673	1.12	1.3161	1.32888	4.36503	0.93	1.59	6.90591	257.17	223.219	207.56	239.396	2.49	2.95	2.07818	2.62932	1.29	1.39	1.21	2.15531	4563.89	4341.15	4746.32
5.04491	4.91	5	2	2.06	129.481	137.95	119.97	25	903.18	1219.37	241	43	0.78	1677.64	5	551	47328.6	595.717	515.895	573.616	9	9	0	312	298	301	1.18127	1.1	1.2469	1.26897	3.00817	1.27	1.93	7.75972	217.61	172.648	248.948	231.349	2.13	2.33	3.06481	3.06067	1.07	1.67	1.63	2.00035	4962.22	4446.22	4753.98
4.61373	4.71	4.96	1.98	1.88	120.145	129.17	128	25	894.57	1214.52	223	54	0.81	2138.16	5	451	49073.2	607.281	498.048	596.054	8	8	0	310	316	356	1.20067	1.29	1.50769	1.28264	2.83779	0.86	1.19	7.12724	250.23	204.632	172.785	234.813	3.26	2.8	2.36795	2.60236	0.84	1	1.84	0.766366	4891.9	4696.78	4818.58
4.88342	5.01	5.04	2	2.14	98.6626	131.17	88.77	25	861.56	1209.42	223	80	0.79	2064.73	5	475	48349	626.72	529.982	603.328	8	8	1	311	294	263	1.62431	1.39	1.13677	1.37326	3.54869	1.31	1.03	6.54533	137.2	208.619	180.487	182.617	2.94	3.04	3.13334	3.57716	0.82	1.33	1.21	0.578622	4589.11	4580.87	4400.38
4.95321	4.83	4.92	2.01	1.72	106.307	143.33	132.97	24	892.28	1210.52	241	93	0.72	2020.68	5	637	48741.6	565.84	573.047	654.857	9	8	0	312	320	332	1.23082	1.08	1.21316	1.04575	4.98371	1.42	1.09	7.66432	243.97	154.707	187.803	302.03	3.57	2.76	2.93808	3.59205	1.18	1.22	2.44	1.95237	4641.39	4770.68	4664.21
5.06931	4.82	5	2.02	1.97	79.0225	130.59	153.95	25	865.75	1214.05	220	80	0.8	2621.45	5	532	45446.1	584.582	487.755	577.812	9	8	0	309	287	284	1.36613	1.29	1.59684	1.40532	3.62658	0.8	0.88	7.32098	248.77	206.823	198.981	260.025	3.41	2.75	2.88706	3.00975	0.63	1.29	1.59	1.85352	4694.1	4914.86	4717
4.59104	4.99	4.95	1.99	2.03	94.7365	133.29	144.32	24	882.19	1223.03	233	45	0.81	2483.62	5	372	46032.8	636.772	585.26	617.49	9	7	0	310	310	335	1.15665	1.37	1.1946	1.37574	3.6668	0.86	1.21	8.47982	253.9	201.391	158.608	248.281	3.44	2.72	3.04182	3.3423	1.14	0.95	1.1	1.61034	4467.79	4666.09	4912.64
4.52425	4.8	5.03	1.99	2.27	89.3191	119.36	113	22	885.16	1215.86	224	81	0.74	3184.86	5	504	43776.5	613.605	595.191	580.254	9	6	0	312	296	324	1.06306	1.24	1.30234	1.2512	2.7	1.02	1.87	7.61044	262.29	245.062	233.787	237.153	2.81	2.34	2.8088	2.57269	0.85	1.18	1.55	1.35601	4735.7	4569.44	4741.32
5.04712	4.86	4.98	2.03	1.98	110.56	137.21	129.89	25	884.23	1210.77	236	93	0.72	2025.11	5	444	45465.1	624.467	517.34	606.286	10	8	0	308	328	329	1.08502	1.01	1.2307	1.25238	3.64	0.84	1.36	7.79117	185.3	238.197	237.685	252.7	2.99	2.6	2.29989	2.97266	1.1	1.82	1.22	1.69454	4538.31	4711.09	4754.54
4.90656	4.72	4.95	2.02	1.84	104.882	132.54	128.9	25	886.44	1231.97	236	69	0.75	921.22	5	324	46509.2	625.097	540.971	594.64	7	8	0	312	308	322	1.20518	1.01	1.20994	1.10839	4.00732	0.97	2.04	7.40269	263.42	227.733	238.762	231.729	3.22	3.01	2.70702	3.79853	1.1	1.19	1.07	1.36011	4855.06	5146.55	4856.48
4.70946	4.91	4.99	2.03	2.11	99.6213	135.01	119.73	26	871.85	1196.36	222	105	0.79	2324.12	6	595	49360.4	554.566	468.516	541.672	10	8	0	309	297	265	1.13874	1.33	1.41602	1.48217	2.66397	0.82	1.69	7.45243	201.17	158.503	144.706	208.535	2.34	2.96	2.81873	2.68514	1.16	0.95	1.81	1.61815	4590.42	4412.51	4793.21
5.03106	4.92	4.98	2	1.99	90.7304	123.49	122.17	24	910.05	1218.72	238	95	0.71	1740.66	5	488	46926.8	596.138	557.751	645.929	8	9	0	312	307	266	1.25416	1.21	1.36648	1.33695	3.60298	0.92	2.08	7.89787	234.88	204.001	216.621	262.313	3.02	2.75	3.22197	3.03985	1.21	1.05	1.31	0.487472	4716.48	4634.72	4653.14
4.89696	4.86	4.96	1.99	2.06	96.7211	140.83	133.51	24	906.91	1226.85	234	47	0.72	1388.71	5	485	51389.6	613.092	545.665	659.005	9	7	0	315	335	332	1.0231	1.17	1.34282	1.25637	3.9383	1.35	1.58	7.96037	202.28	164.909	239.803	246.656	3.5	3.09	3.32839	2.51565	1.51	1.26	1.48	1.93476	4981.15	4614.28	4759.97
4.5568	4.81	4.88	2	1.87	125.112	151.72	110.78	24	919.66	1198.52	259	29	0.76	1948.65	5	372	49538.4	616.934	601.223	695.373	9	9	0	312	333	409	1.08936	1.17	1.13342	1.3343	4.51	1.42	1.72	9.33665	253.45	244.269	261.46	180.101	2.27	1.91	2.96803	3.95129	1.12	1.36	2.47	2.14683	4674.94	4506.46	4770.53
4.6791	4.81	4.97	1.99	1.92	105.84	124.84	106.63	25	881.54	1216.29	224	18	0.78	1930.32	5	458	43713.1	577.489	580.071	638.673	8	8	0	309	298	253	1.25784	1.29	1.31317	1.36689	3.6791	1.18	1.64	7.11512	198.51	233.777	223.668	213.106	2.94	2.8	2.84392	2.27852	1.47	1.34	1.82	1.32072	4710.27	4568.26	4515.51
4.76359	4.85	4.92	2	2.07	103.504	120.17	129.47	25	918.26	1208.71	240	42	0.81	1385.83	5	477	49446.9	593.815	527.875	596.342	9	7	0	311	305	306	1.23043	1.33	1.37811	1.20225	2.65235	1.34	0.83	7.03868	219.88	156.676	173.99	268.019	3.37	3.09	2.34535	4.18106	0.73	0.91	1.2	1.21755	4874.88	4739.25	4434.93
4.65312	4.86	5.02	2.02	1.92	120.138	125.86	103.89	25	882.46	1213.35	230	57	0.75	1976.4	5	707	42498.6	615.66	484.933	617.656	6	8	0	311	324	280	0.94	1.23	1.23356	1.37662	3.38714	0.63	1.42	7.74891	258.29	227.14	174.759	258.911	1.98	2.44	3.54884	2.943	0.88	0.73	1.25	1.95627	4604.7	4314.4	4579.12
4.60408	4.84	4.96	2.03	2.01	121.75	149.81	132.48	25	866.9	1219.48	235	67	0.73	2183.5	5	461	49932.4	609.339	633.393	633.004	8	7	0	310	297	297	1.14754	1.2	1.10462	1.31153	4.23	1.07	1.58	7.92469	195.69	241.47	226.293	266.286	2.89	2.09	4.30246	3.2459	0.97	1.24	0.53	1.4074	4668.55	4636.96	4618.55
4.83236	4.91	4.93	2.01	1.88	119.122	132.44	136.64	24	896.11	1221.84	239	58	0.76	1590.07	5	530	47628.5	590.181	491.648	671.309	8	8	0	314	295	309	1.22248	1.14	1.22165	1.26458	3.51186	1.27	1.74	7.63568	185.59	245.601	214.717	190.716	2.85	2.61	3.55668	3.56639	1.24	1.57	1.06	1.66231	4969.6	4772.22	4662.26
4.99408	4.89	4.98	2.04	1.94	115.296	140.56	126.99	25	881.1	1218.71	227	82	0.76	1868.32	5	427	44587.4	578.255	567.814	526.409	9	7	0	310	313	280	1.35649	1.17	1.29533	1.4015	2.81061	0.61	1.46	6.08051	173.18	187.392	228.79	187.12	2.56	2.12	2.85774	2.75179	1	1.01	1.26	1.34018	4354.48	4432.32	4276.7
4.74105	4.96	5.03	2	1.92	114.357	123.54	141.4	25	891.99	1229.06	229	84	0.74	1855.17	5	529	46291.1	589.805	548.32	653.127	10	6	0	310	304	303	1.13377	1.23	1.24906	1.26814	3.53	0.67	1.89	6.85459	183.2	192.529	224.041	196.173	2.49	2.77	2.52806	3.35275	1.13	1.13	1.41	1.43788	4692.1	4839.14	4855.77
5.15874	4.82	4.99	2.01	2.01	106.643	129.2	138.81	24	882.48	1215.18	237	83	0.81	3337.25	5	418	46367.2	581.135	522.295	576.253	9	7	0	311	321	304	1.07782	1.39	1.22	1.29	3.513	0.88	1.5	7.44735	178.9	230.485	205.617	183.425	2.67	3.3	2.02008	2.38418	1.32	1.34	1.53	1.12895	4619.59	4488.46	4451.56
[truncated: 22 more columns]

## Sheet: Sheet1
							Q1
							Q2
							Q3
							T4
							Q5
							Q6
							Q7
							Q8
							T9
							T10
							T11
							T12
							T13
							Q14
							Q15
							Q16
							T17
							T18
							T19
							T20
							Q21
							T22
							Q23
							T24
							Q25
							Q26
							Q27
							Q28
							Q29
							Q30
							Q31
							T32
							T33
							T34
							T35
							T36
							T37
							Q38
							Q39
							Q40
							Q41
							T42
							T43
							Q44
							Q45
							Q46
							Q47
							Q48
							Q49
							Q50
							Q51
							Q52
							Q53
							T54
							Q55
							Q56
							Q57
							Q58
							Q59
							Q60
							Q61
							Q62
							Q63
							Q64
